# Supplementary material for: Electronic Cigarette Use and Other Factors Associated with Cigarette Smoking among Thai Undergraduate Students
Source: Healthcare (Basel). 2022 Jan 26;10(2):240. doi: 10.3390/healthcare10020240 (PMC8871931; doi:10.3390/healthcare10020240)
Supplement: Supplementary file 1 [file healthcare-10-00240-s001.zip]

Archive with 1 entries (1 files):
- healthcare-1479898-supplementary.pdf
